# Supplementary material for: Biomarker RIPK3 Is Silenced by Hypermethylation in Melanoma and Epigenetic Editing Reestablishes Its Tumor Suppressor Function
Source: Genes (Basel). 2024 Jan 28;15(2):175. doi: 10.3390/genes15020175 (PMC10888250; doi:10.3390/genes15020175)
Supplement: Supplementary file 1 [file genes-15-00175-s001.zip]

Archive with 1 entries (1 files):
- genes-2764892-supplementary.pdf
